# Supplementary material for: Supporting First Nations Family Caregivers and Providers: Family Caregivers’, Health and Community Providers’, and Leaders’ Recommendations
Source: Diseases. 2023 Apr 26;11(2):65. doi: 10.3390/diseases11020065 (PMC10204538; doi:10.3390/diseases11020065)
Supplement: Supplementary file 1 [file diseases-11-00065-s001.zip]

Archive with 1 entries (1 files):
- diseases-2341720-supplementary.pdf
